# Supplementary material for: Reciprocal diversification in a complex plant-herbivore-parasitoid food web
Source: BMC Biol. 2007 Nov 1;5:49. doi: 10.1186/1741-7007-5-49 (PMC2203972; doi:10.1186/1741-7007-5-49)
Supplement: Additional file 1 — Excel file showing maximum rates of mortality inflicted by each inquiline and parasitoid species on each galler species. [file 1741-7007-5-49-S1.xls]

## Sheet: Table4
Table 4. Maximum rates of mortality inflicted by 72 inquiline and parasitoid species observed in population rearings of 43 Euurina galler species [21]. Galler species are as rows and enemy species as columns.
Willow hosts, number of galls collected, and the number of collection localities and separate rearings are given for each galler species.
			Curculio crux / salicivorus	Apion minimum	Eurytoma aciculata	Euphranta toxoneura	Hydriomena ruberata	Bracon breviusculus	Bracon discoideus	Bracon epitriptus	Bracon fulvus	Bracon lividus	Bracon picticornis	Bracon pulcher	Bracon romani	Apanteles ?morrisi	Apanteles sp.	Lissogaster subcompleta	Colastes flavitarsis	Colastes ?incertus	Colastes laevis	Colastes sp.1	Shawiana lapponica	Shawiana lissogaster	Ichneutes lapponicus	Aptesis nigrocincta	Theroscopus hemipteron	Campoplex scaposus	Campoplex sp.	Lathrostizus flexicauda	Lathrostizus forticauda	Lathrostizus lugens	Lathrostizus sternocerus	Lathrostizus sp.1	Lathrostizus sp.2	Olesicampe sp.1	Olesicampe sp.2	Lissonota ?alpinistor	Mesoleius sp.	Saotis sp.1	Saotis sp.2	Saotis sp.4	Scambus vesicarius	Eridolius pygmaeus	Adelognathus cubiceps	Adelognathus sp.2	Diaparsis stramineipes	Probles clavicornis	Eurytoma nobbei
Genus	Species	Salix host	01	02	03	04	05	06	07	08	09	10	11	12	13	14	15	16	17	18	19	20	21	22	23	24	25	26	27	28	29	30	31	32	33	34	35	36	37	38	39	40	41	42	43	44	45	46	47
(PETIOLE GALL)	venusta	aurita,caprea,cinerea			5.88																										3.23		6.45																35.2
Euura	hastatae	hastata																													1.79																		3.13
(BUD GALL)	lappo	lapponum																													16.7
	lanatae	lanata
	boreoalpina	glauca																													15.4
	mucronata	aurita	0.9																		0.31			2.83							0.64																		5.36
	myrsinifoliae	myrsinifolia																							6.01																								28.6
	gemmafoetidae	foetida																																									0.74						14.7
	gemmahelveticae	helvetica													0.82																																		9.52
Euura	eleagnos	eleagnos	20.2	0.83																															7.92
(STEM GALL)	lapponica	lapponum													37.5								3.33	3.33							0.66			16.7			2.94
	atra	alba,fragilis																																															11.5
Pontania	nivalis	glauca,glaucosericea			60		8.7								15.4								2.56		16.7					20.3									2.56	16.9	0.67		23.8	30.4	6.67
(LEAF MIDRIB	varia	myrsinifolia	31.4	1.65	33.3	4.71	16.8		0.67		3.52				6.52										5.28	0.79				4.76									8.24	23.6			21.7
PEA GALL)	norvegica	borealis			15.5		1.47																			1.02														1.53	15.3	1.53	11.8
	gallarum	caprea	14.3	18.8	56.3	6.9	5.88	16			2				1.92										3.13				1.13														8
	reticulatae	reticulata			1.1										47.4															6.74
	glabrifrons	lanata			15.4		2.41								5.41										0.85					14.5										7.78			1.54	14.2
	samolad	lapponum			69.3		1.33								22.4								2.94		3.3					10.3													0.6		26.4
	hastatae	hastata			35.7		6.12								18.2								0.6			0.45				2.15													23.2	8.8		1.03
(LMBG)	myrsiniticola	myrsinites			71.7										12.9										0.76					2.38
(LMBG)	retusae	retusa													41.8											0.51
	arcticornis	phylicifolia	1.52		83.5		6.9								1.6										1.73					4.56													0.44	4	1.78
	pedunculi	cinerea	33.3	20	36	47.2			2		2														8																		2.08				3.57
	acutifoliae daphnoides	daphnoides	34.3	19.4	57.1		22.2			3.23	0.48														3.7	0.58																	4.76
	collactanea	repens,rosmarinifolia	10.6	27.6	18.8																																						21.2
	kriechbaumeri	eleagnos	12.5		27.8		5.56				2.42			6.25											1.56																		47.7
	viminalis	purpurea	55.6	9.2	72.2	6.25	5.21			0.96	4.08				1.89										14.9													30.8					12
Pontania	vesicator	purpurea	48.4		34.7	4.23	1.29		14.3	1.54	18.2	0.77	2.27	3.85		0.24																						6.82					35.4
(LEAF MIDRIB	foetidae	foetida			2.7		5.41		1.92		0.79				7.41								0.92	1.57		4.17						2.08							2.5				30
BEAN GALL)	maculosa	helvetica			1.37		2.15								32.9								11.8	3.57																			16.1
	herbaceae	herbacea			12.2										47.7																												1.69		4.48
	lapponica	lapponum			55.6		7.69								9.09								6.9		10.1	0.51																	8.45	29.4	56.1
Pontania	dolichura	phylicifolia			9.09		9.09								40								17.9		0.65																		18.2
(LEAF BLADE	lapponicola	lapponum			100	6.67									33.3								3.37	33.3																			50
SAUSAGE GALL)	glaucae	glauca			1.41										35.7								3.45	12.2																			39.8
	nigricantis	myrsinifolia			0.52		2.54				4.71				2.22							14.3		11.9		2.03																	22.7
	virilis	purpurea	26.7				4																			0.77	5.41																66.7
Pontania	bridgmanii	aurita,caprea,cinerea	87.7	23.8		54.6	1.41	2.94	8.82		4.55													12.1	4.76			3.33				12.1											66.7
(LEAF BLADE	obscura	foetida					2.4								20.2				1.37				13.5	16.7		0.48						7.69											44.6
BEAN GALL)	"bridgmanii2"	appendiculata	32			42.9	5.88								9.86					8.11			2.82									16.2				3.51							11.5
	proxima	alba,fragilis	94.9		34.7	83.2		9.28	14.1						5.33		0.86															23.4											31				6.25	1.18
	triandrae	triandra	65.3															3.23																									8.13
					INQUILINES																		PARASITOIDS
			Coleoptera: Curculionidae	Coleoptera: Curculionidae	Hymenoptera: Eurytomidae	Diptera: Tephritidae	Lepidoptera: Geometridae	Hymenoptera: Braconidae	Hymenoptera: Braconidae	Hymenoptera: Braconidae	Hymenoptera: Braconidae	Hymenoptera: Braconidae	Hymenoptera: Braconidae	Hymenoptera: Braconidae	Hymenoptera: Braconidae	Hymenoptera: Braconidae	Hymenoptera: Braconidae	Hymenoptera: Braconidae	Hymenoptera: Braconidae	Hymenoptera: Braconidae	Hymenoptera: Braconidae	Hymenoptera: Braconidae	Hymenoptera: Braconidae	Hymenoptera: Braconidae	Hymenoptera: Braconidae	Hymenoptera: Ichneumonidae	Hymenoptera: Ichneumonidae	Hymenoptera: Ichneumonidae	Hymenoptera: Ichneumonidae	Hymenoptera: Ichneumonidae	Hymenoptera: Ichneumonidae	Hymenoptera: Ichneumonidae	Hymenoptera: Ichneumonidae	Hymenoptera: Ichneumonidae	Hymenoptera: Ichneumonidae	Hymenoptera: Ichneumonidae	Hymenoptera: Ichneumonidae	Hymenoptera: Ichneumonidae	Hymenoptera: Ichneumonidae	Hymenoptera: Ichneumonidae	Hymenoptera: Ichneumonidae	Hymenoptera: Ichneumonidae	Hymenoptera: Ichneumonidae	Hymenoptera: Ichneumonidae	Hymenoptera: Ichneumonidae	Hymenoptera: Ichneumonidae	Hymenoptera: Ichneumonidae	Hymenoptera: Ichneumonidae	Hymenoptera: Eurytomidae
[truncated: 27 more columns]
